# Supplementary material for: Innovative molecular targets for combatting metastasis in adrenocortical carcinoma
Source: Front Endocrinol (Lausanne). 2025 Oct 30;16:1516467. doi: 10.3389/fendo.2025.1516467 (PMC12611695; doi:10.3389/fendo.2025.1516467)
Supplement: Supplementary Table 1 — PPI network of the selected module. [file Table1.xlsx]

## Sheet: Table S1
name	degree
CDK1	50
POLR2E	47
SRSF1	40
HNRNPC	39
HNRNPA2B1	39
SRSF3	39
HNRNPK	39
SNRPE	38
CCNB1	38
HNRNPL	38
HNRNPH1	38
SNRPG	38
PTBP1	38
U2AF2	38
SRRT	37
FUS	36
CCNA2	35
SRSF6	35
HNRNPD	35
ALYREF	34
SNRNP70	34
SRSF7	34
RBMX	34
PCNA	34
HNRNPA3	34
SRSF2	34
SNW1	33
HNRNPUL1	33
SNRPB	32
SNRPA	32
LSM7	32
UBE2C	31
LSM4	31
PPIL1	31
SNRPB2	31
SNRPC	31
TOP2A	31
SF3B6	31
BIRC5	30
TYMS	29
RRM2	28
TPX2	27
MCM3	24
FEN1	24
PTTG1	23
CDT1	22
MCM7	22
SFPQ	22
PBK	22
ZWINT	21
RPA2	20
H2AFZ	20
ILF3	20
ASF1B	20
RRM1	19
BUB3	19
KPNA2	19
KHDRBS1	19
CKS2	18
NUSAP1	18
H2AFX	18
HNRNPDL	18
SUMO1	17
TK1	16
UBE2T	16
KHSRP	16
TUBB4B	15
TUBB	15
CCT8	15
NEDD8	15
GMNN	14
GGH	14
PA2G4	14
H2AFV	14
MAPRE1	14
RAD21	14
SLBP	14
ACTR2	13
NONO	13
E2F1	13
HNRNPH3	13
RNASEH2A	13
NOP56	12
NOP58	12
MYBL2	12
PPP1CC	12
PSMA7	12
PPP2CB	12
CENPW	11
POLD2	10
POLE3	10
SAE1	9
WDR5	9
RUVBL2	9
SUMO3	8
HSPA1A	8
TAF9	8
GUSB	8
PTGES2	8
VAT1	8
YWHAZ	7
EIF3B	7
E2F4	7
HSPA1B	7
DCTN3	7
UBA2	6
YWHAH	6
GNL3	6
WDR18	6
RAD23B	6
HMGN1	6
CBX3	6
MMP9	6
DEK	6
SSNA1	6
DAD1	5
RPN2	5
DNAJB1	5
CDC25B	5
TUBB2A	5
HSPA6	5
STMN1	5
UBE2S	5
HMGB2	5
EIF6	5
EIF4H	5
CDC34	5
AP2S1	5
C1QBP	5
GTF2E2	4
EIF2S2	4
DNAJA1	4
TAF11	4
BAG3	4
SET	4
DOLPP1	4
CLTA	4
SEC61B	4
FKBP4	4
CST3	4
PPP5C	4
CSE1L	4
MBD3	4
SQSTM1	3
RANBP1	3
OSTC	3
MYL9	3
TOR1A	3
UBE2R2	3
EFNB1	3
CCAR2	3
GOLGA7	3
SURF4	3
SURF6	3
CIZ1	3
NELFE	2
NELFB	2
DPM1	2
DPM2	2
DCTD	2
FPGS	2
PPP1R15A	2
AKT1S1	2
TPM4	2
ASNA1	2
CFDP1	2
NDN	2
TBCB	2
TOR1B	2
MYO9B	2
ARF6	2
CSNK1G2	2
APRT	2
MED16	2
URM1	2
PEG10	2
SGCE	2
DAPK3	2
LMNB2	2
POP7	2
TMEM14C	2
MTDH	2
ARPC5L	1
COX7C	1
COX7B	1
MAP1LC3A	1
MRPS2	1
MRPL51	1
PPP4C	1
TNNI2	1
HMGN2	1
RHOT2	1
CTRB1	1
TLE1	1
GTF3C5	1
SAR1A	1
ERP44	1
C9orf142	1
GNG7	1
LPL	1
CPNE1	1
HN1L	1
EIF4EBP3	1
SEPHS1	1
STOML2	1
GATA4	1
TMEM259	1
DDAH2	1
MLF2	1
CALM3	1
SIGMAR1	1
SLC25A39	1
ITM2B	1
PPIA	1
TMPO	1
MEST	1
TMEM141	1
