# Supplementary material for: Innovative molecular targets for combatting metastasis in adrenocortical carcinoma
Source: Front Endocrinol (Lausanne). 2025 Oct 30;16:1516467. doi: 10.3389/fendo.2025.1516467 (PMC12611695; doi:10.3389/fendo.2025.1516467)
Supplement: Supplementary Table 2 — DEGs of metastasis group compared with non-metastasis group (FDR < 0.05, Fold Change > 2.0). [file Table2.xlsx]

## Sheet:  Table S2
id	logFC	logCPM	PValue	FDR
HMGA1	3.99371	5.20773	4.01e-22	6.46e-18
HAS1	6.51984	3.79159	3.5e-20	2.82e-16
SFN	6.03201	4.0738	1.37e-19	7.36e-16
CXCL5	7.59563	4.61249	1.99e-19	7.87e-16
AC023794.3	7.37119	4.59646	2.44e-19	7.87e-16
KRT17	5.94133	4.25228	2.71e-17	7.27e-14
IL6	4.89769	3.46759	1.64e-16	3.77e-13
S100A2	4.0099	3.55547	4.59e-16	9.25e-13
AREG	4.46781	3.87255	6.48e-16	1.16e-12
S100A4	3.63424	7.17943	1.17e-15	1.88e-12
RHOV	5.45334	3.18055	3.35e-15	4.9e-12
CSF3	5.05763	2.95448	1.75e-14	2.35e-11
IGLV1-36	6.55192	4.3719	7.95e-14	9.85e-11
TACSTD2	3.7351	3.32367	5.89e-13	6.78e-10
CEMIP	4.16091	2.82145	7.7e-13	8.27e-10
PTGS2	3.91486	2.92993	1.32e-12	1.33e-09
FOXL1	3.70225	2.86731	2.02e-12	1.91e-09
CXCL1	4.92903	3.76468	7.4e-12	6.62e-09
MMP12	4.26818	2.74372	1e-11	8.52e-09
TNS4	5.57768	2.99715	1.12e-11	9e-09
MT1A	4.00295	4.84849	1.19e-11	9.13e-09
AIM2	4.33059	3.06047	1.67e-11	1.22e-08
GDNF	4.37109	3.38159	3.41e-11	2.39e-08
FDCSP	4.46167	2.84609	7.96e-11	5.34e-08
PAEP	4.59888	2.784	8.48e-11	5.47e-08
URAD	5.23693	2.87245	1.13e-10	6.99e-08
MT1F	2.65642	6.72017	2.61e-10	1.56e-07
EREG	4.80665	2.72889	2.72e-10	1.57e-07
PLAU	2.83021	4.26576	2.93e-10	1.58e-07
AC083967.1	4.5852	2.70304	2.94e-10	1.58e-07
PTGER2	3.4512	2.91312	3.98e-10	2.07e-07
CD7	3.29804	3.20517	4.43e-10	2.23e-07
PTX3	3.82219	4.11465	4.78e-10	2.34e-07
IGLV8-61	4.8621	3.95828	1.38e-09	6.52e-07
CDCP1	3.48546	2.88026	1.42e-09	6.52e-07
SNAI1	2.23912	3.57832	1.63e-09	7.32e-07
S100A9	3.18573	6.35866	2.19e-09	9.52e-07
CST1	5.64248	4.70421	2.61e-09	1.11e-06
NMU	2.92573	2.58175	4.44e-09	1.84e-06
S100A8	3.15649	4.55349	4.9e-09	1.98e-06
MUC1	3.18159	2.93105	5.09e-09	2e-06
ALDH3A1	2.87162	2.86114	5.66e-09	2.17e-06
HTN3	4.92001	3.63339	5.93e-09	2.22e-06
SERPINB4	4.3662	2.59192	6.48e-09	2.35e-06
MELK	1.78801	3.57503	6.55e-09	2.35e-06
SLC7A5	1.96173	4.26256	6.88e-09	2.41e-06
LINC02617	4.32708	2.59983	1.4e-08	4.78e-06
NNMT	2.45721	5.06195	1.44e-08	4.82e-06
CLDN2	3.0705	3.3931	2.05e-08	6.74e-06
CP	3.52096	3.00601	2.13e-08	6.85e-06
CD70	3.62513	2.93854	2.28e-08	7.21e-06
STEAP1	2.44605	3.40471	2.54e-08	7.88e-06
MT1M	3.25674	4.08259	3.01e-08	9.15e-06
PRSS21	3.88892	2.59042	3.51e-08	1.05e-05
ETV4	2.2236	3.69836	3.83e-08	1.12e-05
IGHV4-59	4.17025	3.77764	4.05e-08	1.16e-05
KRT7	2.55518	4.34233	4.68e-08	1.31e-05
AC123904.1	4.41852	2.85026	4.72e-08	1.31e-05
IL1B	3.08962	3.00538	5.12e-08	1.4e-05
ECT2	1.37209	3.64195	5.27e-08	1.42e-05
OAS3	1.49769	4.07169	5.97e-08	1.58e-05
IGHV3-49	3.87095	3.127	6.48e-08	1.69e-05
SECTM1	2.54698	3.45429	6.64e-08	1.7e-05
IGLV7-43	3.80289	3.034	7.33e-08	1.85e-05
RFC4	1.00508	3.98372	9.22e-08	2.29e-05
TYMP	2.02208	4.54553	9.99e-08	2.44e-05
MMP1	3.53065	4.21717	1.12e-07	2.7e-05
AL355916.1	2.83549	2.69801	1.22e-07	2.89e-05
HIST1H2BG	2.43065	2.85338	1.31e-07	3.07e-05
SLC20A1	1.37018	4.74511	1.84e-07	4.23e-05
CDCA7	2.27747	2.87924	2.18e-07	4.95e-05
LMNB1	1.45098	4.15759	2.38e-07	5.33e-05
FOSL1	2.30245	3.86433	2.43e-07	5.37e-05
IER3	2.1123	5.05642	2.5e-07	5.45e-05
FOXC2	2.34768	2.77323	3.43e-07	7.26e-05
AC126175.1	3.04594	2.96143	3.59e-07	7.51e-05
CXCL3	3.19376	2.67434	3.63e-07	7.51e-05
CDC45	1.60262	3.32823	3.7e-07	7.54e-05
PAGE2B	3.33571	2.69314	4.76e-07	9.59e-05
ARHGAP22	2.45452	2.79972	5.79e-07	0.000115102
IGKV1-17	3.4422	3.03001	8.49e-07	0.000166763
MKI67	1.65183	3.47886	9.13e-07	0.000177348
AL049749.1	2.79692	2.81321	9.53e-07	0.000182749
SLC40A1	-2.83254	7.21604	1.3e-06	0.000246751
FEN1	1.06693	5.14769	1.38e-06	0.000257805
RASIP1	1.01676	4.20172	1.4e-06	0.000258874
AC131097.2	2.92534	2.97817	1.54e-06	0.000282355
AC107973.1	4.30685	2.99261	1.88e-06	0.000340687
CPNE7	2.72774	2.78937	2.16e-06	0.000386816
KIFC1	1.63386	3.83581	2.22e-06	0.000393297
GBP1	1.6781	3.86651	2.77e-06	0.00048574
IFITM1	1.55279	6.50625	2.86e-06	0.000496256
CDKN3	1.38044	4.0237	2.92e-06	0.000501035
LTBP3	-1.22349	5.35352	3.14e-06	0.000532343
CCN5	-3.01595	6.17571	3.25e-06	0.000545003
DHFR	1.04084	3.49764	3.34e-06	0.000555634
DUSP5	1.24763	6.02642	3.91e-06	0.000636541
FN3K	-1.34376	5.92856	4.09e-06	0.000659466
CDIP1	-1.4341	6.4834	4.17e-06	0.000662556
HMMR	1.31588	3.38583	4.2e-06	0.000662556
BUB1B	1.30874	3.15611	4.23e-06	0.000662556
EZH2	1.17061	3.43902	4.85e-06	0.000748006
RMI2	1.14745	4.36906	4.87e-06	0.000748006
MTCO3P12	2.45817	8.02587	5.13e-06	0.000778557
EIF4EBP3	-1.76372	5.54426	5.17e-06	0.000778557
LAG3	2.04345	2.69915	5.28e-06	0.000787379
KIF11	1.26528	3.82834	5.49e-06	0.000811072
CCNB2	1.57072	3.96897	5.54e-06	0.000811807
TMSB15A	1.60577	2.9712	5.59e-06	0.000811807
IGKV4-1	3.20976	4.23315	5.7e-06	0.000820074
ZNF367	1.28792	3.7516	5.81e-06	0.00082787
ITGB4	2.14237	2.97714	5.99e-06	0.000841771
IQGAP3	1.48807	3.22551	6.01e-06	0.000841771
GTSE1	1.39576	3.17975	6.22e-06	0.000854969
NET1	1.20974	3.79782	6.26e-06	0.000854969
IGF2BP1	2.82843	2.56595	6.46e-06	0.000874323
ANPEP	2.61999	3.81344	6.56e-06	0.000881449
FAM111B	1.59224	2.94946	6.85e-06	0.00091209
CENPM	1.37202	3.7454	7.03e-06	0.000928118
NEK2	1.43813	3.28737	7.14e-06	0.00093546
GPR50	4.19126	3.85823	7.28e-06	0.00094574
SERPINA1	2.76635	4.58737	7.98e-06	0.00102875
SKA3	1.32474	3.01717	8.1e-06	0.00102875
IRF7	1.59954	3.50614	8.11e-06	0.00102875
KIF4A	1.27135	3.27897	8.94e-06	0.00112501
TPPP3	1.48698	4.03093	9.82e-06	0.00122653
STMN1	1.12367	5.50799	1.1e-05	0.00135887
CDC7	1.12198	3.33854	1.12e-05	0.0013616
ATAD2	1.2329	3.92339	1.14e-05	0.00137839
MTND1P23	-4.57409	7.1503	1.17e-05	0.00140288
CDC20	1.68448	4.42531	1.22e-05	0.00145354
KIF23	1.25173	3.17495	1.23e-05	0.0014552
PLAUR	1.8263	3.71187	1.26e-05	0.00147973
MTCYBP18	-3.85998	4.51517	1.3e-05	0.00152168
TACC3	1.11238	4.1305	1.39e-05	0.00161188
ABI3BP	-3.53987	3.80027	1.4e-05	0.00161188
EPHA2	1.54089	3.54945	1.42e-05	0.00162192
CDT1	1.43567	4.37857	1.43e-05	0.00162192
KCNN4	2.37091	3.12086	1.45e-05	0.00163873
AL031777.1	2.12932	2.90979	1.52e-05	0.00169615
APOBEC3B	1.41602	4.24965	1.64e-05	0.00182094
RAMP1	2.04101	3.46728	1.7e-05	0.0018754
ZWINT	1.20282	4.82254	1.74e-05	0.00190802
SESN1	-1.10443	4.82764	1.8e-05	0.00195807
NUF2	1.35588	3.42602	1.81e-05	0.00195807
PLK1	1.36532	3.52013	1.86e-05	0.00198408
TUBB2A	1.36204	4.29423	1.87e-05	0.00198408
TCF19	1.03553	3.88793	1.87e-05	0.00198408
SLC38A5	2.23606	3.02466	1.94e-05	0.00204845
GDF10	2.60153	3.17898	1.98e-05	0.00207286
CENPK	1.22743	3.05129	2.02e-05	0.0021
TBC1D2	1.11006	3.42444	2.05e-05	0.00210766
CD5	2.32943	3.36145	2.05e-05	0.00210766
COL22A1	2.58256	2.72225	2.07e-05	0.00211158
CENPA	1.50096	3.21325	2.1e-05	0.00212374
AC112484.3	1.95833	2.78306	2.19e-05	0.00220638
MCM5	1.01981	4.05416	2.22e-05	0.0022113
CENPF	1.34821	3.50254	2.23e-05	0.0022113
CEP55	1.49749	3.82049	2.24e-05	0.0022113
IGLV1-47	2.95228	3.48971	2.27e-05	0.00222648
SLC7A4	-3.56	3.71867	2.39e-05	0.00232989
SPOCK2	1.25932	4.50286	2.43e-05	0.00234132
RIBC2	1.56501	2.76667	2.43e-05	0.00234132
NDRG4	-2.87521	6.90632	2.46e-05	0.00234132
RRM2	1.58709	4.06787	2.46e-05	0.00234132
MYBL2	1.68115	3.99412	2.47e-05	0.00234132
WFDC2	2.70097	2.6252	2.51e-05	0.00236386
KCNQ1	-2.12083	5.77237	2.58e-05	0.00242102
IDO1	1.72717	3.70856	2.66e-05	0.00247344
CCL18	3.10929	3.46314	2.76e-05	0.00254044
HAS3	2.05696	2.63987	2.77e-05	0.00254044
S100A16	1.8416	6.0324	2.77e-05	0.00254044
KIF18B	1.34773	3.07866	2.96e-05	0.00269763
MTND4P24	-4.53635	5.47725	3.21e-05	0.00290566
FOXM1	1.21673	3.94205	3.43e-05	0.00307126
CDK1	1.35902	4.57057	3.61e-05	0.00319853
NCAPG	1.24652	3.39058	3.68e-05	0.00322635
RPS3AP5	1.58755	2.86685	3.68e-05	0.00322635
KLF6	1.0194	5.19585	3.98e-05	0.00346417
PNMA2	1.78831	2.79176	4e-05	0.00346636
UHRF1	1.33872	2.99007	4.27e-05	0.00364067
IGFL2-AS1	-5.16627	6.10052	4.27e-05	0.00364067
KIF2C	1.45149	3.5123	4.31e-05	0.00364257
PKN3	1.20398	3.21506	4.32e-05	0.00364257
MAP4K4	1.31104	4.10325	4.39e-05	0.00368062
HTR2B	-3.10817	3.95534	4.47e-05	0.00373012
GPER1	-2.36424	4.38212	4.62e-05	0.00380511
NRGN	1.44823	3.79092	4.65e-05	0.00380511
PRC1	1.17147	4.1898	4.87e-05	0.00392283
DEPDC1	1.41014	2.79597	4.95e-05	0.00396686
PTTG1	1.31095	5.17621	5e-05	0.00398883
SYN2	-2.90959	3.68925	5.05e-05	0.00400928
DLGAP5	1.41355	3.30052	5.08e-05	0.00401605
CXCL2	2.17004	3.58428	5.34e-05	0.00420047
PRKCA	-1.83388	4.77734	5.39e-05	0.00421955
SPINT1	2.24158	3.12171	5.43e-05	0.00422767
UBE2T	1.09444	5.18807	5.46e-05	0.00423361
SLC27A2	-3.48702	4.07689	5.53e-05	0.00424149
PRLR	-2.78065	5.25416	5.56e-05	0.00424961
GBP4	1.47627	3.62047	5.67e-05	0.00429764
UBE2S	1.06232	5.23442	5.97e-05	0.0044719
DIAPH3	1.42814	2.72164	6e-05	0.00447865
IGFL1P1	-4.54586	5.26625	6.36e-05	0.00470639
MTCO1P40	-2.6307	5.88814	6.38e-05	0.00470639
ACSF2	-1.22345	5.41315	6.4e-05	0.00470639
TOP2A	1.37944	4.36476	6.48e-05	0.00474127
TFRC	1.3704	5.10213	6.5e-05	0.00474127
C8orf33	-1.05653	6.52642	6.62e-05	0.00480114
CYP27A1	-2.02386	6.72786	6.64e-05	0.00480114
IRX3	1.73465	3.19447	6.7e-05	0.00481851
ISG15	1.60053	7.05326	6.99e-05	0.0049875
CCNB1	1.07028	5.51261	7.1e-05	0.00504049
SULF1	1.64599	2.73824	7.18e-05	0.00507797
AC104958.2	-2.8432	4.87886	7.36e-05	0.00515505
CARD16	1.64671	3.41621	7.55e-05	0.00526501
RNF39	-2.42108	4.20302	7.61e-05	0.00528357
EFNA2	1.98291	2.77852	7.64e-05	0.00528357
ARHGAP11A	1.04498	3.19911	7.7e-05	0.00529968
RAD51	1.21874	2.97098	7.89e-05	0.00540945
PRR11	1.27144	3.00784	8.09e-05	0.0055151
LY96	-2.4645	6.20058	8.37e-05	0.00566395
COL14A1	-3.08379	5.58632	8.42e-05	0.00567761
SHCBP1	1.25491	3.55861	8.74e-05	0.00586739
PDK2	-1.29757	4.62175	8.78e-05	0.00587085
IGHG3	2.80026	4.23556	8.85e-05	0.00589299
HES4	1.43823	3.18597	9.13e-05	0.00605623
RACGAP1	1.01023	4.15881	9.27e-05	0.00612416
CKAP2L	1.34298	2.9358	9.4e-05	0.00618154
LINC01871	1.76394	2.75314	9.66e-05	0.00630559
MELTF	2.21469	2.64124	0.000100495	0.00653013
APOBEC2	2.20156	2.63026	0.000102309	0.00659482
NCAPH	1.29029	3.18167	0.000103014	0.00661382
HIST1H2AE	1.52331	3.99034	0.00010797	0.00690452
ARNTL2	1.75017	2.61438	0.000109806	0.00694356
AC091563.1	-1.30594	4.67605	0.000109873	0.00694356
GZMB	1.91748	2.82002	0.000110567	0.00696008
PKIG	-1.21709	6.88857	0.000111865	0.0069803
AC010980.2	-2.26572	3.00574	0.000112166	0.0069803
AGRN	1.27609	4.0089	0.000112187	0.0069803
RPS26P47	2.29258	3.43568	0.000114205	0.0070602
HIST1H2BJ	1.46613	2.96975	0.000114348	0.0070602
C4A	-2.34015	3.72202	0.00011512	0.00708078
CXCL8	1.95432	3.3293	0.000117398	0.00717529
ADAM8	1.33169	3.02791	0.000117993	0.00717529
SLC16A10	-1.74553	3.13926	0.00011855	0.00718207
MAPKAPK3	-1.05006	5.80679	0.000119043	0.00718493
IGKV1-9	2.76272	3.01372	0.000121304	0.00729409
MTATP8P2	-2.41034	4.50033	0.000126723	0.00756346
KLF5	1.90591	2.66252	0.0001309	0.00778396
PPM1L	-1.47302	3.52331	0.00013507	0.00796232
ADGRL2	-1.46807	4.0535	0.000135382	0.00796232
DTL	1.14409	3.30918	0.000140005	0.00815017
CEL	-3.14011	4.27938	0.000140732	0.00815203
SH2D2A	1.84899	2.61055	0.000141137	0.00815203
DEPTOR	-1.17958	5.20427	0.000142285	0.00818898
ASPM	1.30929	2.83383	0.000143255	0.00821548
SPNS3	-2.85506	3.18659	0.00015016	0.00855065
GGT5	1.2762	4.38087	0.000153173	0.00866519
BIRC3	1.55795	2.89033	0.000153247	0.00866519
EXO1	1.26772	2.95992	0.000158355	0.00889161
HIST1H4H	1.46717	3.60998	0.000160553	0.00895266
GPRC5A	-2.16048	4.03982	0.00016481	0.00910928
CSGALNACT1	-1.77715	4.15205	0.000165058	0.00910928
AC007785.1	-3.82203	4.00648	0.000167029	0.00918658
HIST1H2AG	1.37571	2.80735	0.000170618	0.00935207
MT1L	1.86519	4.65267	0.000171436	0.00936508
STEAP2	1.60128	2.86452	0.00017284	0.00940986
KIF20A	1.33161	3.80476	0.000185298	0.00995362
KLHL4	-2.70703	4.32787	0.000187054	0.0100145
PCDHB11	-1.84505	3.08585	0.000192034	0.0102471
SPTLC3	-1.68194	3.10229	0.000193821	0.0103022
ANLN	1.17247	3.96388	0.000194344	0.0103022
AL158166.1	1.51431	2.68639	0.000195355	0.0103218
HIST1H2BC	1.67656	3.53249	0.000199728	0.0104923
WNT5A	1.42523	3.1429	0.000200536	0.0104923
HSPB7	-2.36003	5.92448	0.000207934	0.0108442
PCLAF	1.36162	3.80319	0.000210814	0.0109463
C4B	-2.02434	4.98625	0.00021125	0.0109463
RIN3	-1.28265	4.56096	0.000213638	0.0110346
PEBP4	-4.88033	4.98456	0.000216723	0.0111581
MEIS1	-1.20447	4.64523	0.000222683	0.011354
HHATL	-4.12061	3.50197	0.000223451	0.011354
CDCA7L	1.21885	3.32485	0.000223715	0.011354
CTSV	1.50485	2.97225	0.000223786	0.011354
BATF3	1.8099	2.62315	0.00022508	0.0113704
SLC7A1	1.16806	3.90035	0.000230069	0.0115501
NIPAL2	-1.08005	4.50386	0.000231863	0.011604
MTATP6P2	-3.52038	3.5963	0.000234357	0.0116452
CDC6	1.03285	3.41266	0.000234594	0.0116452
MTCO1P12	-1.65191	9.35987	0.000234856	0.0116452
C15orf48	1.9163	2.97499	0.000246509	0.0121113
AC116424.1	-4.38811	3.4849	0.0002534	0.012412
AC006538.1	1.55248	2.74079	0.000259784	0.0126478
PSMC3IP	1.05368	3.03094	0.00026144	0.0126737
CGREF1	1.57889	2.63483	0.000265749	0.0127457
SLC22A18AS	1.8116	2.64127	0.000267023	0.0127631
CDKN2A	1.16223	4.41067	0.000271452	0.0128422
OAS2	1.25624	3.50321	0.000272755	0.0128422
CDC25C	1.06427	3.14438	0.00027334	0.0128422
HIST1H2BK	1.16471	6.60748	0.000282791	0.0132476
NPY6R	-1.74138	5.21731	0.000286521	0.0133834
PPARGC1A	-2.1924	2.97289	0.000287474	0.0133891
DNASE1L3	-2.50723	3.61835	0.000288965	0.0134
CDCA5	1.16566	3.78946	0.000289369	0.0134
TCIM	1.54168	4.85075	0.000290235	0.0134016
IBSP	2.66492	2.95912	0.000293418	0.0135098
TPX2	1.06681	5.00653	0.000296731	0.0135847
CTSA	-1.37493	9.15326	0.000318858	0.0145153
PALM	-1.65802	5.28531	0.000335	0.0152071
ABCA8	-1.51564	4.17204	0.000339202	0.0153546
MT1DP	2.07057	2.62562	0.000347803	0.0155598
WDR63	-1.9901	3.92003	0.000348767	0.0155598
ENC1	1.33819	5.39274	0.000349471	0.0155598
TNFSF4	1.71836	3.73445	0.000349527	0.0155598
ADGRD1	2.32395	2.71212	0.000356256	0.0158003
KISS1R	2.04411	2.58053	0.000356892	0.0158003
IGHGP	2.41042	3.09684	0.000359299	0.0158633
COQ8A	-1.28944	5.76523	0.000360656	0.0158743
NR0B1	-1.32572	6.77184	0.000361518	0.0158743
GALM	-1.07031	6.29962	0.000372848	0.0161953
FCHO1	1.31115	2.90342	0.000378298	0.0163878
HIST1H4I	1.03741	4.19771	0.00038055	0.0164412
CAMKK1	-1.38321	3.74858	0.000397997	0.0170944
IZUMO1	1.38627	2.58521	0.000398851	0.0170944
MMRN2	-1.51412	5.27767	0.000403484	0.0172471
CCN1	1.34649	6.12188	0.000412098	0.0175687
KRT6A	3.44549	2.82223	0.000413654	0.0175885
AC099850.3	1.23075	3.07052	0.000417727	0.017667
NME5	-1.57024	3.84748	0.000417963	0.017667
TK1	1.31444	4.96767	0.00041879	0.017667
SCNN1B	2.16191	2.64055	0.000420596	0.0176969
REG3G	-4.82034	4.10479	0.000424584	0.0178182
SGPP2	-2.42422	4.32248	0.000428725	0.0179452
SCG2	-3.86737	6.40225	0.000437408	0.0182275
EVA1C	1.35059	3.14494	0.000438856	0.0182275
SLC9A9	-1.26568	3.52676	0.000438863	0.0182275
CENPI	1.31321	2.68754	0.000451594	0.0187081
SDC3	-1.16501	7.62222	0.000456351	0.0188022
COL5A3	1.28082	3.90609	0.000456847	0.0188022
SPC25	1.19067	3.33289	0.000458534	0.0188022
PKMYT1	1.0963	3.71094	0.000462027	0.0188974
TYMS	1.13216	4.52725	0.000472169	0.0192633
CDCA8	1.13766	3.86132	0.00048575	0.019668
SOX9	-2.73912	4.00165	0.000498647	0.0201396
PROK1	-6.36245	7.16644	0.000500837	0.0201775
STARD10	-1.35909	6.64874	0.000526946	0.0210192
TOR4A	1.25871	2.97726	0.000550211	0.0216616
IGHV3-23	2.35518	3.49123	0.000550844	0.0216616
MSC	-2.63843	4.79854	0.000551118	0.0216616
GLS	-1.18768	5.27283	0.000553988	0.0217215
PCED1B	-1.14957	5.33061	0.000558659	0.0217991
AL137793.1	1.74474	2.58731	0.00056178	0.0217991
RBKS	-1.05954	4.19146	0.000562928	0.0217991
H1F0	1.0004	6.84243	0.000563958	0.0217991
BCO2	-1.6225	4.08166	0.000568949	0.0218821
MFAP4	-4.34398	7.48127	0.000574208	0.0220318
TM4SF1	1.31697	5.35959	0.000579706	0.0221528
SOWAHB	1.54412	3.08694	0.000580111	0.0221528
HIF3A	-2.81581	3.52583	0.000600491	0.0228229
SUSD2	1.64706	3.43585	0.000623285	0.0235228
HJURP	1.31284	3.31338	0.000628024	0.0236463
PDE3A	1.5079	2.57113	0.000640888	0.0240436
PRKG1	-1.22725	3.61072	0.000642955	0.0240436
SLC37A2	-1.94763	3.84591	0.000664657	0.0246656
AL031598.1	-3.1992	3.16207	0.000665811	0.0246656
FABP5	1.0654	3.47742	0.000672764	0.024866
CILP	-5.23042	4.43903	0.000682464	0.0251094
CHST6	-2.84893	3.82499	0.000687518	0.0252377
IL18	1.62534	3.55986	0.000694698	0.0254433
DUSP26	-1.87442	4.06815	0.000701259	0.0256254
PIF1	1.37156	2.60998	0.000708711	0.0257835
LPAR2	1.27337	2.95926	0.000708785	0.0257835
LILRA5	1.73695	2.6387	0.000749043	0.0269438
CTRB1	2.05823	3.03799	0.000754541	0.0270714
PIFO	-1.95888	3.09167	0.000755948	0.0270714
PF4	2.06951	2.62698	0.000766287	0.0273202
ASF1B	1.01183	4.89303	0.000777606	0.0275409
CDHR5	2.29227	3.13076	0.000782522	0.0276543
IGHV5-51	2.56404	3.50803	0.00079072	0.0278493
ZNF239	1.09984	2.91279	0.000796885	0.0279778
NT5E	1.26891	3.29396	0.000804107	0.0281088
VEPH1	-1.68828	4.55015	0.000814452	0.0283475
CES1	-4.61865	4.68305	0.000831333	0.0287341
SORCS1	2.30357	2.79619	0.000833746	0.0287341
GPT	-1.63034	3.27661	0.000839051	0.0288301
AC022784.1	1.92763	2.39378	0.000857189	0.0292415
PIK3IP1	-1.1833	5.4213	0.000858337	0.0292415
C1QTNF8	-4.21004	3.29143	0.000860096	0.0292415
CISH	-2.02095	4.02108	0.000863503	0.0292955
SERPINI1	-1.54757	4.42252	0.000875837	0.0296515
AL021807.1	1.23004	2.82184	0.000878143	0.0296673
TROAP	1.23293	3.73123	0.000881575	0.0297209
HHIPL2	2.28488	2.77578	0.000893973	0.030076
TCEA3	-1.10827	5.98688	0.000900095	0.0301553
CAPG	1.22309	4.54777	0.000900202	0.0301553
SLC30A3	-3.41345	3.13504	0.000901946	0.0301553
LHPP	-1.04057	4.51061	0.000929871	0.0308966
MCOLN2	-1.95098	3.47286	0.000935982	0.0310357
FAM25A	-3.56728	2.8737	0.000956264	0.0315801
SHOC1	1.88455	3.84437	0.000957141	0.0315801
SCGN	-3.06467	3.59223	0.0009643	0.0317137
AC010980.1	-1.70971	2.70229	0.000991379	0.0325378
AC106782.2	-1.15102	3.65809	0.000996757	0.0325818
HIST1H2AC	1.02591	5.21078	0.000996762	0.0325818
KIF18A	1.08691	2.81659	0.0010148	0.0331044
PRKD3	1.04548	4.46027	0.00102031	0.0332168
IGSF11	-1.93284	2.88317	0.00102299	0.0332368
BIK	1.39289	4.12452	0.00104155	0.0334489
SUCNR1	-3.48761	4.6075	0.00104197	0.0334489
AC102953.2	1.06886	2.84654	0.00104463	0.0334676
CCNA2	1.0809	4.24949	0.00104875	0.0335114
S100A3	1.63917	2.99655	0.00105015	0.0335114
IGLV2-11	2.19347	3.30986	0.00107123	0.034003
SEMG1	-4.20518	4.98835	0.00109195	0.034404
BCL2A1	1.71905	2.93252	0.00109307	0.034404
MFSD6	-1.07206	5.29796	0.00110328	0.0346576
IGLL5	2.33648	2.96656	0.00110908	0.034772
RHBG	1.79227	3.45155	0.00111901	0.0349382
FXYD6	-1.73512	4.85092	0.00112088	0.0349382
CALR4P	-2.30803	2.70569	0.00114039	0.0353412
LINC00887	-1.7806	3.18523	0.00114966	0.0354918
AC009974.1	-1.99123	2.72482	0.00115851	0.0356968
SNTB1	-1.32663	5.57186	0.0011838	0.036268
CSDC2	-2.30085	6.8002	0.00118889	0.0362689
CBLN4	-2.72315	2.80921	0.00119119	0.0362689
SELENOP	-1.47103	5.45131	0.00119558	0.0362689
SLC46A3	-1.45094	4.71632	0.00119733	0.0362689
TRIP13	1.09888	3.55009	0.0012068	0.0364869
BUB1	1.04237	3.29845	0.00122156	0.0368642
ANGPTL1	-2.14976	3.84336	0.00123687	0.037187
HS3ST4	-3.37775	2.87747	0.00124217	0.0372239
NUPR1	-1.59181	6.99313	0.00124275	0.0372239
USP2	-1.43524	4.08408	0.00124503	0.0372239
PCDHB5	-1.37732	4.31184	0.0012489	0.0372597
SYTL5	-2.09763	3.11759	0.00126752	0.0374105
MIR4666A	1.29961	2.8282	0.00127773	0.0376428
CXCL9	1.71857	3.32093	0.00128169	0.0376906
UGT1A7	-3.05216	2.78506	0.00130832	0.0383339
C19orf33	1.8014	3.2921	0.00132189	0.0385854
GNLY	1.61512	2.81628	0.00132757	0.0385854
BIRC5	1.21037	4.15927	0.00132888	0.0385854
MASP1	-2.67912	2.94081	0.00133833	0.0387256
CYSLTR2	-2.33031	4.41777	0.00134735	0.0388955
CLVS2	-3.52939	2.91493	0.00135163	0.0388955
BAIAP2L2	1.38086	2.78	0.00135786	0.0389359
NDC80	1.06486	3.35564	0.0013727	0.0392914
SLC16A9	-1.41332	5.53578	0.00137829	0.0393815
LOXL4	-2.94318	3.68263	0.0014115	0.0401171
CPLX1	-1.40419	4.59176	0.00144362	0.0406072
RNU6-103P	-2.5816	2.88255	0.00144387	0.0406072
SNCAIP	-2.38876	3.01085	0.00144959	0.0406263
IGKV3-15	2.31179	3.34844	0.00145581	0.040667
RAPGEF4	-1.47048	3.8474	0.00146241	0.040773
MTCO1P53	-2.28403	3.48213	0.00147043	0.0408552
SULF2	1.00373	5.93997	0.00148438	0.0411717
AC011899.2	1.71313	2.55402	0.0014917	0.0413036
SDS	1.04994	2.98808	0.00151853	0.0417851
B3GALT2	-2.52832	2.65829	0.00151946	0.0417851
PTGDS	-4.10567	5.84778	0.00152677	0.0419033
WDR62	1.01277	2.92801	0.00152896	0.0419033
FMO3	-2.60659	3.1991	0.00154014	0.0420667
CD8A	1.51569	2.85783	0.00157293	0.0427054
CYP3A4	-3.55473	4.28825	0.0015778	0.0427332
FAM110B	-1.75624	3.13012	0.0015939	0.0429488
CDCA3	1.04462	3.51955	0.00159785	0.0429488
FGB	-6.97395	5.43132	0.00159909	0.0429488
SLC35F2	1.19468	3.11294	0.00160517	0.0429908
TPSAB1	-3.67572	3.69626	0.00160599	0.0429908
GRIA3	-1.4755	3.68043	0.00162795	0.0433502
AIF1L	1.06346	5.02322	0.00163555	0.0433502
MAN1C1	-1.29485	4.32756	0.00167371	0.0442161
TRIM54	-3.29093	2.95742	0.00168286	0.0443286
MID1IP1	-1.26078	6.59577	0.00168347	0.0443286
RARRES1	1.63368	3.07222	0.00171633	0.0451202
CAB39L	-1.34407	3.4461	0.00174918	0.0456117
FSCN1	1.10978	7.70183	0.00178833	0.0464072
KIF14	1.24245	2.6207	0.00179306	0.0464553
MCM10	1.21166	2.7125	0.00180791	0.0467455
WDR76	1.0495	2.90413	0.00183328	0.0471937
AURKB	1.22395	3.67799	0.00185016	0.0474768
LINC00987	-1.49767	3.06693	0.00185781	0.0475725
SAA1	2.2388	3.65097	0.00186799	0.0475725
TMEM130	-2.32311	3.3985	0.00187541	0.0476562
PPL	-1.90143	4.21234	0.00189991	0.0480477
PCOLCE2	-1.78897	4.46923	0.00193744	0.048708
AC092834.1	-3.18016	3.17974	0.00198272	0.0496913
