# Supplementary material for: Innovative molecular targets for combatting metastasis in adrenocortical carcinoma
Source: Front Endocrinol (Lausanne). 2025 Oct 30;16:1516467. doi: 10.3389/fendo.2025.1516467 (PMC12611695; doi:10.3389/fendo.2025.1516467)
Supplement: Supplementary Table 3 — The significantly enriched GO-BP terms and KEGG pathways terms of the selected module and DEGs (P<0.05). [file Table3.xlsx]

## Sheet: KEGG of blue module
Category	CategoryID	GO	Description	LogP	Enrichment	Z-score	#TotalGeneInLibrary	#GeneInGO	#GeneInHitList	#GeneInGOAndHitList	%InGO	STDV %InGO	GeneID	Hits	Log(q-value)	GeneList
KEGG Pathway	24	hsa03040	Spliceosome	-22	15	18	24152	134	318	26	8.2	1.5	3183|3190|3303|3304|3310|6426|6427|6428|6431|6432|6625|6626|6628|6629|6631|6635|6637|10189|11338|22938|25804|27316|51639|51645|51690|220988	HNRNPC|HNRNPK|HSPA1A|HSPA1B|HSPA6|SRSF1|SRSF2|SRSF3|SRSF6|SRSF7|SNRNP70|SNRPA|SNRPB|SNRPB2|SNRPC|SNRPE|SNRPG|ALYREF|U2AF2|SNW1|LSM4|RBMX|SF3B6|PPIL1|LSM7|HNRNPA3	-19	Input ID
KEGG Pathway	24	hsa04110	Cell cycle	-10	9.2	11	24152	124	318	15	4.7	1.2	890|891|983|994|1031|1869|1874|4172|4176|5111|5885|7533|7534|9184|9232	CCNA2|CCNB1|CDK1|CDC25B|CDKN2C|E2F1|E2F4|MCM3|MCM7|PCNA|RAD21|YWHAH|YWHAZ|BUB3|PTTG1	-7.1	Input ID
KEGG Pathway	24	hsa03030	DNA replication	-7.7	17	11	24152	36	318	8	2.5	0.88	2237|4172|4176|5111|5425|6118|10535|54107	FEN1|MCM3|MCM7|PCNA|POLD2|RPA2|RNASEH2A|POLE3	-5.1	Input ID
KEGG Pathway	24	hsa05168	Herpes simplex infection	-6.7	5.7	7.5	24152	185	318	14	4.4	1.2	708|983|997|3150|3190|5501|5819|6426|6427|6428|6431|6432|10189|54926	C1QBP|CDK1|CDC34|HMGN1|HNRNPK|PPP1CC|NECTIN2|SRSF1|SRSF2|SRSF3|SRSF6|SRSF7|ALYREF|UBE2R2	-4.3	Input ID
KEGG Pathway	24	hsa04141	Protein processing in endoplasmic reticulum	-5.7	5.5	6.7	24152	166	318	12	3.8	1.1	1603|3301|3303|3304|3310|3337|5887|6185|10952|23645|56681|64374	DAD1|DNAJA1|HSPA1A|HSPA1B|HSPA6|DNAJB1|RAD23B|RPN2|SEC61B|PPP1R15A|SAR1A|SIL1	-3.3	Input ID
KEGG Pathway	24	hsa00240	Pyrimidine metabolism	-5	6.5	6.5	24152	105	318	9	2.8	0.93	1635|5425|5434|6240|6241|7083|7298|54107|83549	DCTD|POLD2|POLR2E|RRM1|RRM2|TK1|TYMS|POLE3|UCK1	-2.9	Input ID
KEGG Pathway	24	hsa04114	Oocyte meiosis	-3.6	4.9	5	24152	124	318	8	2.5	0.88	808|891|983|5501|5516|7533|7534|9232	CALM3|CCNB1|CDK1|PPP1CC|PPP2CB|YWHAH|YWHAZ|PTTG1	-1.8	Input ID
KEGG Pathway	24	hsa03420	Nucleotide excision repair	-3.4	8.1	5.6	24152	47	318	5	1.6	0.7	5111|5425|5887|6118|54107	PCNA|POLD2|RAD23B|RPA2|POLE3	-1.6	Input ID
KEGG Pathway	24	hsa05169	Epstein-Barr virus infection	-3.4	3.7	4.5	24152	203	318	10	3.1	0.98	890|983|2961|3303|3304|3310|5434|7533|7534|22938	CCNA2|CDK1|GTF2E2|HSPA1A|HSPA1B|HSPA6|POLR2E|YWHAH|YWHAZ|SNW1	-1.6	Input ID
KEGG Pathway	24	hsa00510	N-Glycan biosynthesis	-3.3	7.7	5.5	24152	49	318	5	1.6	0.7	1603|6185|8813|8818|57171	DAD1|RPN2|DPM1|DPM2|DOLPP1	-1.6	Input ID
KEGG Pathway	24	hsa05130	Pathogenic Escherichia coli infection	-3.1	6.9	5.1	24152	55	318	5	1.6	0.7	7280|7534|10383|81873|203068	TUBB2A|YWHAZ|TUBB4B|ARPC5L|TUBB	-1.4	Input ID
KEGG Pathway	24	hsa03410	Base excision repair	-3	9.2	5.4	24152	33	318	4	1.3	0.62	2237|5111|5425|54107	FEN1|PCNA|POLD2|POLE3	-1.3	Input ID

## Sheet: GO-BP of blue module
Category	CategoryID	GO	Description	LogP	Enrichment	Z-score	#TotalGeneInLibrary	#GeneInGO	#GeneInHitList	#GeneInGOAndHitList	%InGO	STDV %InGO	GeneID	Hits	Log(q-value)	GeneList
GO Biological Processes	19	GO:0008380	RNA splicing	-23	7	15	24152	469	318	43	14	1.9	708|2521|3181|3183|3184|3187|3189|3190|3191|3303|4841|5434|5725|6421|6426|6427|6428|6431|6432|6625|6626|6628|6629|6631|6635|6637|8570|10189|10657|10922|11100|11338|22938|25804|27316|51593|51639|51645|51690|57805|58506|79042|220988	C1QBP|FUS|HNRNPA2B1|HNRNPC|HNRNPD|HNRNPH1|HNRNPH3|HNRNPK|HNRNPL|HSPA1A|NONO|POLR2E|PTBP1|SFPQ|SRSF1|SRSF2|SRSF3|SRSF6|SRSF7|SNRNP70|SNRPA|SNRPB|SNRPB2|SNRPC|SNRPE|SNRPG|KHSRP|ALYREF|KHDRBS1|FASTK|HNRNPUL1|U2AF2|SNW1|LSM4|RBMX|SRRT|SF3B6|PPIL1|LSM7|CCAR2|SCAF1|TSEN34|HNRNPA3	-19	Input ID
GO Biological Processes	19	GO:0006397	mRNA processing	-22	6.3	14	24152	541	318	45	14	2	708|891|2521|3181|3183|3184|3187|3189|3190|3191|4841|5434|5725|6421|6426|6427|6428|6431|6432|6625|6626|6628|6629|6631|6635|6637|7884|7936|8570|10189|10657|11100|11338|22938|25804|27254|27316|51593|51639|51645|51690|57805|58506|79042|220988	C1QBP|CCNB1|FUS|HNRNPA2B1|HNRNPC|HNRNPD|HNRNPH1|HNRNPH3|HNRNPK|HNRNPL|NONO|POLR2E|PTBP1|SFPQ|SRSF1|SRSF2|SRSF3|SRSF6|SRSF7|SNRNP70|SNRPA|SNRPB|SNRPB2|SNRPC|SNRPE|SNRPG|SLBP|NELFE|KHSRP|ALYREF|KHDRBS1|HNRNPUL1|U2AF2|SNW1|LSM4|CSDC2|RBMX|SRRT|SF3B6|PPIL1|LSM7|CCAR2|SCAF1|TSEN34|HNRNPA3	-19	Input ID
GO Biological Processes	19	GO:0000375	RNA splicing, via transesterification reactions	-21	7.4	14	24152	382	318	37	12	1.8	708|2521|3181|3183|3184|3187|3189|3190|3191|5434|5725|6421|6426|6427|6428|6431|6432|6625|6626|6628|6629|6631|6635|6637|8570|10189|10657|11100|11338|22938|25804|27316|51593|51639|51645|51690|220988	C1QBP|FUS|HNRNPA2B1|HNRNPC|HNRNPD|HNRNPH1|HNRNPH3|HNRNPK|HNRNPL|POLR2E|PTBP1|SFPQ|SRSF1|SRSF2|SRSF3|SRSF6|SRSF7|SNRNP70|SNRPA|SNRPB|SNRPB2|SNRPC|SNRPE|SNRPG|KHSRP|ALYREF|KHDRBS1|HNRNPUL1|U2AF2|SNW1|LSM4|RBMX|SRRT|SF3B6|PPIL1|LSM7|HNRNPA3	-17	Input ID
GO Biological Processes	19	GO:0000398	mRNA splicing, via spliceosome	-20	7.2	14	24152	379	318	36	11	1.8	708|2521|3181|3183|3184|3187|3189|3190|3191|5434|5725|6421|6426|6427|6428|6431|6432|6625|6626|6628|6629|6631|6635|6637|10189|10657|11100|11338|22938|25804|27316|51593|51639|51645|51690|220988	C1QBP|FUS|HNRNPA2B1|HNRNPC|HNRNPD|HNRNPH1|HNRNPH3|HNRNPK|HNRNPL|POLR2E|PTBP1|SFPQ|SRSF1|SRSF2|SRSF3|SRSF6|SRSF7|SNRNP70|SNRPA|SNRPB|SNRPB2|SNRPC|SNRPE|SNRPG|ALYREF|KHDRBS1|HNRNPUL1|U2AF2|SNW1|LSM4|RBMX|SRRT|SF3B6|PPIL1|LSM7|HNRNPA3	-17	Input ID
GO Biological Processes	19	GO:0000377	RNA splicing, via transesterification reactions with bulged adenosine as nucleophile	-20	7.2	14	24152	379	318	36	11	1.8	708|2521|3181|3183|3184|3187|3189|3190|3191|5434|5725|6421|6426|6427|6428|6431|6432|6625|6626|6628|6629|6631|6635|6637|10189|10657|11100|11338|22938|25804|27316|51593|51639|51645|51690|220988	C1QBP|FUS|HNRNPA2B1|HNRNPC|HNRNPD|HNRNPH1|HNRNPH3|HNRNPK|HNRNPL|POLR2E|PTBP1|SFPQ|SRSF1|SRSF2|SRSF3|SRSF6|SRSF7|SNRNP70|SNRPA|SNRPB|SNRPB2|SNRPC|SNRPE|SNRPG|ALYREF|KHDRBS1|HNRNPUL1|U2AF2|SNW1|LSM4|RBMX|SRRT|SF3B6|PPIL1|LSM7|HNRNPA3	-17	Input ID
GO Biological Processes	19	GO:0043484	regulation of RNA splicing	-14	10	13	24152	138	318	19	6	1.3	708|2521|3181|3187|3190|3191|3303|5725|6426|6427|6428|6431|6432|6625|10657|10922|11338|22938|27316	C1QBP|FUS|HNRNPA2B1|HNRNPH1|HNRNPK|HNRNPL|HSPA1A|PTBP1|SRSF1|SRSF2|SRSF3|SRSF6|SRSF7|SNRNP70|KHDRBS1|FASTK|U2AF2|SNW1|RBMX	-10	Input ID
GO Biological Processes	19	GO:1903311	regulation of mRNA metabolic process	-13	6.3	11	24152	325	318	27	8.5	1.6	708|891|1869|3181|3183|3184|3190|3191|3303|5688|5725|6418|6426|6427|6428|6431|6432|6625|6626|7534|7936|8570|10657|11338|22938|27254|27316	C1QBP|CCNB1|E2F1|HNRNPA2B1|HNRNPC|HNRNPD|HNRNPK|HNRNPL|HSPA1A|PSMA7|PTBP1|SET|SRSF1|SRSF2|SRSF3|SRSF6|SRSF7|SNRNP70|SNRPA|YWHAZ|NELFE|KHSRP|KHDRBS1|U2AF2|SNW1|CSDC2|RBMX	-10	Input ID
GO Biological Processes	19	GO:0050684	regulation of mRNA processing	-12	9.8	12	24152	139	318	18	5.7	1.3	708|891|3181|3190|3191|5725|6426|6427|6428|6431|6432|6625|6626|7936|10657|11338|22938|27316	C1QBP|CCNB1|HNRNPA2B1|HNRNPK|HNRNPL|PTBP1|SRSF1|SRSF2|SRSF3|SRSF6|SRSF7|SNRNP70|SNRPA|NELFE|KHDRBS1|U2AF2|SNW1|RBMX	-9.3	Input ID
GO Biological Processes	19	GO:0048025	negative regulation of mRNA splicing, via spliceosome	-12	34	17	24152	20	318	9	2.8	0.93	708|3181|3190|3191|5725|6431|6432|11338|27316	C1QBP|HNRNPA2B1|HNRNPK|HNRNPL|PTBP1|SRSF6|SRSF7|U2AF2|RBMX	-8.7	Input ID
GO Biological Processes	19	GO:0050686	negative regulation of mRNA processing	-12	26	16	24152	29	318	10	3.1	0.98	708|3181|3190|3191|5725|6431|6432|7936|11338|27316	C1QBP|HNRNPA2B1|HNRNPK|HNRNPL|PTBP1|SRSF6|SRSF7|NELFE|U2AF2|RBMX	-8.7	Input ID
GO Biological Processes	19	GO:0048024	regulation of mRNA splicing, via spliceosome	-11	11	12	24152	101	318	15	4.7	1.2	708|3181|3190|3191|5725|6426|6427|6428|6431|6432|6625|10657|11338|22938|27316	C1QBP|HNRNPA2B1|HNRNPK|HNRNPL|PTBP1|SRSF1|SRSF2|SRSF3|SRSF6|SRSF7|SNRNP70|KHDRBS1|U2AF2|SNW1|RBMX	-8.3	Input ID
GO Biological Processes	19	GO:0033119	negative regulation of RNA splicing	-11	27	15	24152	25	318	9	2.8	0.93	708|3181|3190|3191|5725|6431|6432|11338|27316	C1QBP|HNRNPA2B1|HNRNPK|HNRNPL|PTBP1|SRSF6|SRSF7|U2AF2|RBMX	-7.8	Input ID
GO Biological Processes	19	GO:1903312	negative regulation of mRNA metabolic process	-10	12	12	24152	80	318	13	4.1	1.1	708|1869|3181|3183|3184|3190|3191|5725|6431|6432|7936|11338|27316	C1QBP|E2F1|HNRNPA2B1|HNRNPC|HNRNPD|HNRNPK|HNRNPL|PTBP1|SRSF6|SRSF7|NELFE|U2AF2|RBMX	-7.5	Input ID
GO Biological Processes	19	GO:0044772	mitotic cell cycle phase transition	-10	4.1	8.6	24152	578	318	31	9.7	1.7	808|890|891|983|994|997|1031|1164|1869|1874|4172|4176|5111|5688|5885|6118|6241|7298|8636|9184|10383|10657|11065|11258|22919|22974|27338|51053|54107|81620|203068	CALM3|CCNA2|CCNB1|CDK1|CDC25B|CDC34|CDKN2C|CKS2|E2F1|E2F4|MCM3|MCM7|PCNA|PSMA7|RAD21|RPA2|RRM2|TYMS|SSNA1|BUB3|TUBB4B|KHDRBS1|UBE2C|DCTN3|MAPRE1|TPX2|UBE2S|GMNN|POLE3|CDT1|TUBB	-7.5	Input ID
GO Biological Processes	19	GO:0044770	cell cycle phase transition	-10	3.9	8.5	24152	621	318	32	10	1.7	808|890|891|983|994|997|1031|1164|1869|1874|4172|4176|5111|5688|5885|6118|6241|7298|7884|8636|9184|10383|10657|11065|11258|22919|22974|27338|51053|54107|81620|203068	CALM3|CCNA2|CCNB1|CDK1|CDC25B|CDC34|CDKN2C|CKS2|E2F1|E2F4|MCM3|MCM7|PCNA|PSMA7|RAD21|RPA2|RRM2|TYMS|SLBP|SSNA1|BUB3|TUBB4B|KHDRBS1|UBE2C|DCTN3|MAPRE1|TPX2|UBE2S|GMNN|POLE3|CDT1|TUBB	-7.3	Input ID
GO Biological Processes	19	GO:0006260	DNA replication	-9.9	5.8	9.3	24152	274	318	21	6.6	1.4	890|983|997|2237|4172|4176|5111|5425|6118|6240|6241|6418|7884|10189|10535|27101|30968|51053|54107|57418|81620	CCNA2|CDK1|CDC34|FEN1|MCM3|MCM7|PCNA|POLD2|RPA2|RRM1|RRM2|SET|SLBP|ALYREF|RNASEH2A|CACYBP|STOML2|GMNN|POLE3|WDR18|CDT1	-7.1	Input ID
GO Biological Processes	19	GO:0051301	cell division	-9.4	3.8	8.1	24152	593	318	30	9.4	1.6	332|382|808|890|891|983|994|1164|1211|3925|5501|5885|7060|7153|9184|9232|10097|11065|11130|11258|22919|22974|26354|27338|51203|51510|80346|81620|203068|387103	BIRC5|ARF6|CALM3|CCNA2|CCNB1|CDK1|CDC25B|CKS2|CLTA|STMN1|PPP1CC|RAD21|THBS4|TOP2A|BUB3|PTTG1|ACTR2|UBE2C|ZWINT|DCTN3|MAPRE1|TPX2|GNL3|UBE2S|NUSAP1|CHMP5|REEP4|CDT1|TUBB|CENPW	-6.6	Input ID
GO Biological Processes	19	GO:0006261	DNA-dependent DNA replication	-8.8	7.6	9.4	24152	150	318	15	4.7	1.2	997|2237|4172|4176|5111|5425|6118|7884|10189|10535|30968|51053|54107|57418|81620	CDC34|FEN1|MCM3|MCM7|PCNA|POLD2|RPA2|SLBP|ALYREF|RNASEH2A|STOML2|GMNN|POLE3|WDR18|CDT1	-6	Input ID
GO Biological Processes	19	GO:0007346	regulation of mitotic cell cycle	-8.7	3.5	7.6	24152	675	318	31	9.7	1.7	890|891|983|994|1031|1164|1613|1869|1874|3303|3304|5111|5688|5885|5902|6118|7153|8636|9184|9232|10383|10950|11065|11130|11258|22919|22974|51203|51510|81620|203068	CCNA2|CCNB1|CDK1|CDC25B|CDKN2C|CKS2|DAPK3|E2F1|E2F4|HSPA1A|HSPA1B|PCNA|PSMA7|RAD21|RANBP1|RPA2|TOP2A|SSNA1|BUB3|PTTG1|TUBB4B|BTG3|UBE2C|ZWINT|DCTN3|MAPRE1|TPX2|NUSAP1|CHMP5|CDT1|TUBB	-5.9	Input ID

## Sheet: KEGG of DEGs
Category	CategoryID	GO	Description	LogP	Enrichment	Z-score	#TotalGeneInLibrary	#GeneInGO	#GeneInHitList	#GeneInGOAndHitList	%InGO	STDV %InGO	GeneID	Hits	Log(q-value)	GeneList
KEGG Pathway	24	hsa04110	Cell cycle	-10	7.5	9.9	24152	124	439	17	3.9	0.92	699|701|890|891|983|990|991|995|1029|2810|4174|5347|8317|8318|9088|9133|9232	BUB1|BUB1B|CCNA2|CCNB1|CDK1|CDC6|CDC20|CDC25C|CDKN2A|SFN|MCM5|PLK1|CDC7|CDC45|PKMYT1|CCNB2|PTTG1	-7.4	Input ID
KEGG Pathway	24	hsa04657	IL-17 signaling pathway	-7.9	7.7	8.8	24152	93	439	13	3	0.81	1440|2919|2920|2921|3553|3569|3576|4312|5743|6279|6280|6374|8061	CSF3|CXCL1|CXCL2|CXCL3|IL1B|IL6|CXCL8|MMP1|PTGS2|S100A8|S100A9|CXCL5|FOSL1	-5.6	Input ID
KEGG Pathway	24	hsa04621	NOD-like receptor signaling pathway	-6.3	4.9	6.9	24152	170	439	15	3.4	0.87	330|2633|2919|2920|2921|3553|3569|3576|3606|3665|4939|4940|9447|114769|115361	BIRC3|GBP1|CXCL1|CXCL2|CXCL3|IL1B|IL6|CXCL8|IL18|IRF7|OAS2|OAS3|AIM2|CARD16|GBP4	-4.1	Input ID
KEGG Pathway	24	hsa05322	Systemic lupus erythematosus	-4.5	4.6	5.6	24152	133	439	11	2.5	0.75	720|721|3012|8294|8334|8339|8347|8365|8969|8970|85236	C4A|C4B|HIST1H2AE|HIST1H4I|HIST1H2AC|HIST1H2BG|HIST1H2BC|HIST1H4H|HIST1H2AG|HIST1H2BJ|HIST1H2BK	-2.6	Input ID
KEGG Pathway	24	hsa04115	p53 signaling pathway	-4.5	6.4	6.1	24152	69	439	8	1.8	0.64	891|983|1029|2810|6241|9133|27244|51512	CCNB1|CDK1|CDKN2A|SFN|RRM2|CCNB2|SESN1|GTSE1	-2.6	Input ID
KEGG Pathway	24	hsa05134	Legionellosis	-4.2	7	6.1	24152	55	439	7	1.6	0.6	2919|2920|2921|3553|3569|3576|3606	CXCL1|CXCL2|CXCL3|IL1B|IL6|CXCL8|IL18	-2.4	Input ID
KEGG Pathway	24	hsa04060	Cytokine-cytokine receptor interaction	-3.9	3.1	4.6	24152	270	439	15	3.4	0.87	970|1440|2919|2920|2921|3553|3569|3576|3606|4283|5196|5618|6362|6374|7292	CD70|CSF3|CXCL1|CXCL2|CXCL3|IL1B|IL6|CXCL8|IL18|CXCL9|PF4|PRLR|CCL18|CXCL5|TNFSF4	-2.1	Input ID
KEGG Pathway	24	hsa05132	Salmonella infection	-3.8	5.1	5.2	24152	86	439	8	1.8	0.64	2919|2920|2921|3553|3569|3576|3606|29941	CXCL1|CXCL2|CXCL3|IL1B|IL6|CXCL8|IL18|PKN3	-2	Input ID
KEGG Pathway	24	hsa04978	Mineral absorption	-3.5	6.5	5.3	24152	51	439	6	1.4	0.55	4489|4494|4499|26872|30061|261729	MT1A|MT1F|MT1M|STEAP1|SLC40A1|STEAP2	-1.8	Input ID
KEGG Pathway	24	hsa04064	NF-kappa B signaling pathway	-3.5	4.6	4.8	24152	95	439	8	1.8	0.64	330|597|2920|3553|3576|5328|5743|23643	BIRC3|BCL2A1|CXCL2|IL1B|CXCL8|PLAU|PTGS2|LY96	-1.7	Input ID

## Sheet: GO-BP of DEGs
Category	CategoryID	GO	Description	LogP	Enrichment	Z-score	#TotalGeneInLibrary	#GeneInGO	#GeneInHitList	#GeneInGOAndHitList	%InGO	STDV %InGO	GeneID	Hits	Log(q-value)	GeneList
GO Biological Processes	19	GO:0140014	mitotic nuclear division	-27	8.5	17	24152	286	439	44	10	1.4	332|699|701|890|891|990|991|995|1063|2069|3553|3832|3833|4288|4605|4751|5347|9055|9088|9133|9212|9232|9319|9493|9787|9928|10403|10460|11004|11130|22974|23397|24137|27338|29127|54443|55143|55165|64151|81620|81930|83540|113130|146909	BIRC5|BUB1|BUB1B|CCNA2|CCNB1|CDC6|CDC20|CDC25C|CENPF|EREG|IL1B|KIF11|KIFC1|MKI67|MYBL2|NEK2|PLK1|PRC1|PKMYT1|CCNB2|AURKB|PTTG1|TRIP13|KIF23|DLGAP5|KIF14|NDC80|TACC3|KIF2C|ZWINT|TPX2|NCAPH|KIF4A|UBE2S|RACGAP1|ANLN|CDCA8|CEP55|NCAPG|CDT1|KIF18A|NUF2|CDCA5|KIF18B	-23	Input ID
GO Biological Processes	19	GO:0000280	nuclear division	-26	6.6	16	24152	425	439	51	12	1.5	332|699|701|890|891|990|991|995|1063|2069|3553|3832|3833|4288|4605|4751|5139|5347|5888|7153|7474|9055|9088|9133|9212|9232|9319|9493|9787|9928|10403|10460|11004|11130|22974|23397|24137|27338|29127|29893|54443|55143|55165|64151|81620|81930|83540|113130|146909|158401|259266	BIRC5|BUB1|BUB1B|CCNA2|CCNB1|CDC6|CDC20|CDC25C|CENPF|EREG|IL1B|KIF11|KIFC1|MKI67|MYBL2|NEK2|PDE3A|PLK1|RAD51|TOP2A|WNT5A|PRC1|PKMYT1|CCNB2|AURKB|PTTG1|TRIP13|KIF23|DLGAP5|KIF14|NDC80|TACC3|KIF2C|ZWINT|TPX2|NCAPH|KIF4A|UBE2S|RACGAP1|PSMC3IP|ANLN|CDCA8|CEP55|NCAPG|CDT1|KIF18A|NUF2|CDCA5|KIF18B|SHOC1|ASPM	-22	Input ID
GO Biological Processes	19	GO:0048285	organelle fission	-25	6.1	15	24152	467	439	52	12	1.5	332|699|701|890|891|990|991|995|1063|2069|3553|3832|3833|4288|4605|4751|5139|5347|5888|7153|7474|9055|9088|9133|9212|9232|9319|9493|9787|9928|10403|10460|10891|11004|11130|22974|23397|24137|27338|29127|29893|54443|55143|55165|64151|81620|81930|83540|113130|146909|158401|259266	BIRC5|BUB1|BUB1B|CCNA2|CCNB1|CDC6|CDC20|CDC25C|CENPF|EREG|IL1B|KIF11|KIFC1|MKI67|MYBL2|NEK2|PDE3A|PLK1|RAD51|TOP2A|WNT5A|PRC1|PKMYT1|CCNB2|AURKB|PTTG1|TRIP13|KIF23|DLGAP5|KIF14|NDC80|TACC3|PPARGC1A|KIF2C|ZWINT|TPX2|NCAPH|KIF4A|UBE2S|RACGAP1|PSMC3IP|ANLN|CDCA8|CEP55|NCAPG|CDT1|KIF18A|NUF2|CDCA5|KIF18B|SHOC1|ASPM	-21	Input ID
GO Biological Processes	19	GO:0000819	sister chromatid segregation	-23	9.7	17	24152	192	439	34	7.7	1.3	699|701|891|990|991|1063|2237|3833|4751|5347|7153|9055|9212|9232|9319|9493|9787|9928|10403|10460|11004|11130|23397|24137|29127|55143|55165|64151|81620|81930|83540|113130|116028|146909	BUB1|BUB1B|CCNB1|CDC6|CDC20|CENPF|FEN1|KIFC1|NEK2|PLK1|TOP2A|PRC1|AURKB|PTTG1|TRIP13|KIF23|DLGAP5|KIF14|NDC80|TACC3|KIF2C|ZWINT|NCAPH|KIF4A|RACGAP1|CDCA8|CEP55|NCAPG|CDT1|KIF18A|NUF2|CDCA5|RMI2|KIF18B	-20	Input ID
GO Biological Processes	19	GO:0000070	mitotic sister chromatid segregation	-23	11	17	24152	154	439	31	7.1	1.2	699|701|891|990|991|1063|3833|4751|5347|9055|9212|9232|9319|9493|9787|9928|10403|10460|11004|11130|23397|24137|29127|55143|55165|64151|81620|81930|83540|113130|146909	BUB1|BUB1B|CCNB1|CDC6|CDC20|CENPF|KIFC1|NEK2|PLK1|PRC1|AURKB|PTTG1|TRIP13|KIF23|DLGAP5|KIF14|NDC80|TACC3|KIF2C|ZWINT|NCAPH|KIF4A|RACGAP1|CDCA8|CEP55|NCAPG|CDT1|KIF18A|NUF2|CDCA5|KIF18B	-19	Input ID
GO Biological Processes	19	GO:0007059	chromosome segregation	-22	7.1	15	24152	319	439	41	9.3	1.4	332|699|701|891|990|991|1063|1894|2237|3833|4288|4751|5347|7153|9055|9212|9232|9319|9493|9787|9928|10403|10460|11004|11130|23397|24137|29127|55143|55165|55355|57405|64151|81620|81930|83540|113130|116028|146909|158401|221150	BIRC5|BUB1|BUB1B|CCNB1|CDC6|CDC20|CENPF|ECT2|FEN1|KIFC1|MKI67|NEK2|PLK1|TOP2A|PRC1|AURKB|PTTG1|TRIP13|KIF23|DLGAP5|KIF14|NDC80|TACC3|KIF2C|ZWINT|NCAPH|KIF4A|RACGAP1|CDCA8|CEP55|HJURP|SPC25|NCAPG|CDT1|KIF18A|NUF2|CDCA5|RMI2|KIF18B|SHOC1|SKA3	-19	Input ID
GO Biological Processes	19	GO:0051301	cell division	-21	4.9	13	24152	593	439	53	12	1.6	332|699|701|890|891|983|990|991|995|1058|1063|1894|2069|2810|3357|3553|3832|3833|3925|4751|5347|7153|8317|9055|9133|9212|9232|9493|9928|10112|10403|10460|11004|11130|22974|23397|24137|27338|29127|54443|55143|55165|56241|57405|64151|81620|83461|83540|84432|113130|146909|221150|259266	BIRC5|BUB1|BUB1B|CCNA2|CCNB1|CDK1|CDC6|CDC20|CDC25C|CENPA|CENPF|ECT2|EREG|SFN|HTR2B|IL1B|KIF11|KIFC1|STMN1|NEK2|PLK1|TOP2A|CDC7|PRC1|CCNB2|AURKB|PTTG1|KIF23|KIF14|KIF20A|NDC80|TACC3|KIF2C|ZWINT|TPX2|NCAPH|KIF4A|UBE2S|RACGAP1|ANLN|CDCA8|CEP55|SUSD2|SPC25|NCAPG|CDT1|CDCA3|NUF2|PROK1|CDCA5|KIF18B|SKA3|ASPM	-18	Input ID
GO Biological Processes	19	GO:0098813	nuclear chromosome segregation	-20	7.5	14	24152	265	439	36	8.2	1.3	699|701|891|990|991|1063|1894|2237|3833|4751|5347|7153|9055|9212|9232|9319|9493|9787|9928|10403|10460|11004|11130|23397|24137|29127|55143|55165|64151|81620|81930|83540|113130|116028|146909|158401	BUB1|BUB1B|CCNB1|CDC6|CDC20|CENPF|ECT2|FEN1|KIFC1|NEK2|PLK1|TOP2A|PRC1|AURKB|PTTG1|TRIP13|KIF23|DLGAP5|KIF14|NDC80|TACC3|KIF2C|ZWINT|NCAPH|KIF4A|RACGAP1|CDCA8|CEP55|NCAPG|CDT1|KIF18A|NUF2|CDCA5|RMI2|KIF18B|SHOC1	-17	Input ID
GO Biological Processes	19	GO:0051983	regulation of chromosome segregation	-17	12	15	24152	103	439	22	5	1	699|701|891|990|991|1063|1894|2237|4288|4751|5347|9212|9232|9319|9787|10403|10460|11004|29127|81620|113130|116028	BUB1|BUB1B|CCNB1|CDC6|CDC20|CENPF|ECT2|FEN1|MKI67|NEK2|PLK1|AURKB|PTTG1|TRIP13|DLGAP5|NDC80|TACC3|KIF2C|RACGAP1|CDT1|CDCA5|RMI2	-14	Input ID
GO Biological Processes	19	GO:0006959	humoral immune response	-16	5.6	12	24152	356	439	36	8.2	1.3	720|721|2244|2919|2920|2921|3347|3502|3569|3576|3853|4283|5196|5648|6279|6280|6374|6406|8339|8347|8970|9156|10578|28388|28392|28423|28442|28776|28816|28822|28908|28913|28937|85236|130120|100423062	C4A|C4B|FGB|CXCL1|CXCL2|CXCL3|HTN3|IGHG3|IL6|CXCL8|KRT6A|CXCL9|PF4|MASP1|S100A8|S100A9|CXCL5|SEMG1|HIST1H2BG|HIST1H2BC|HIST1H2BJ|EXO1|GNLY|IGHV5-51|IGHV4-59|IGHV3-49|IGHV3-23|IGLV7-43|IGLV2-11|IGLV1-47|IGKV4-1|IGKV3-15|IGKV1-17|HIST1H2BK|REG3G|IGLL5	-13	Input ID
GO Biological Processes	19	GO:0010564	regulation of cell cycle process	-15	3.7	10	24152	796	439	53	12	1.6	699|701|890|891|983|990|991|995|1029|1063|1894|2069|2146|2237|2305|2810|2852|3161|3553|3832|4288|4582|4751|5139|5347|5888|6241|6662|7474|8317|8318|9055|9088|9133|9212|9232|9319|9493|9787|9928|10112|10403|10460|22974|29127|51512|51514|54443|56241|56892|81620|113130|116028	BUB1|BUB1B|CCNA2|CCNB1|CDK1|CDC6|CDC20|CDC25C|CDKN2A|CENPF|ECT2|EREG|EZH2|FEN1|FOXM1|SFN|GPER1|HMMR|IL1B|KIF11|MKI67|MUC1|NEK2|PDE3A|PLK1|RAD51|RRM2|SOX9|WNT5A|CDC7|CDC45|PRC1|PKMYT1|CCNB2|AURKB|PTTG1|TRIP13|KIF23|DLGAP5|KIF14|KIF20A|NDC80|TACC3|TPX2|RACGAP1|GTSE1|DTL|ANLN|SUSD2|TCIM|CDT1|CDCA5|RMI2	-12	Input ID
GO Biological Processes	19	GO:0051783	regulation of nuclear division	-15	7.1	12	24152	209	439	27	6.2	1.1	699|701|890|891|990|991|995|1063|2069|3553|3832|4288|4751|5139|5347|7474|9088|9133|9212|9232|9319|9787|10403|10460|54443|81620|113130	BUB1|BUB1B|CCNA2|CCNB1|CDC6|CDC20|CDC25C|CENPF|EREG|IL1B|KIF11|MKI67|NEK2|PDE3A|PLK1|WNT5A|PKMYT1|CCNB2|AURKB|PTTG1|TRIP13|DLGAP5|NDC80|TACC3|ANLN|CDT1|CDCA5	-12	Input ID
GO Biological Processes	19	GO:0007052	mitotic spindle organization	-14	10	13	24152	107	439	20	4.6	1	332|891|991|3832|3833|3925|4605|4751|5347|9055|9212|9493|10403|10460|22974|24137|29127|57405|83540|284403	BIRC5|CCNB1|CDC20|KIF11|KIFC1|STMN1|MYBL2|NEK2|PLK1|PRC1|AURKB|KIF23|NDC80|TACC3|TPX2|KIF4A|RACGAP1|SPC25|NUF2|WDR62	-11	Input ID
GO Biological Processes	19	GO:0007088	regulation of mitotic nuclear division	-14	7.4	12	24152	186	439	25	5.7	1.1	699|701|890|891|990|991|995|1063|2069|3553|3832|4288|4751|5347|9088|9133|9212|9232|9319|9787|10403|10460|54443|81620|113130	BUB1|BUB1B|CCNA2|CCNB1|CDC6|CDC20|CDC25C|CENPF|EREG|IL1B|KIF11|MKI67|NEK2|PLK1|PKMYT1|CCNB2|AURKB|PTTG1|TRIP13|DLGAP5|NDC80|TACC3|ANLN|CDT1|CDCA5	-11	Input ID
GO Biological Processes	19	GO:0044770	cell cycle phase transition	-14	3.9	10	24152	621	439	44	10	1.4	699|701|890|891|983|990|991|995|1029|1033|1063|1719|2146|2305|2810|3161|4174|4582|4751|5347|6241|7298|8317|8318|9088|9133|9212|9319|9787|9833|9928|10403|10460|22974|27338|51512|51514|54443|55388|56241|56892|81620|113130|128239	BUB1|BUB1B|CCNA2|CCNB1|CDK1|CDC6|CDC20|CDC25C|CDKN2A|CDKN3|CENPF|DHFR|EZH2|FOXM1|SFN|HMMR|MCM5|MUC1|NEK2|PLK1|RRM2|TYMS|CDC7|CDC45|PKMYT1|CCNB2|AURKB|TRIP13|DLGAP5|MELK|KIF14|NDC80|TACC3|TPX2|UBE2S|GTSE1|DTL|ANLN|MCM10|SUSD2|TCIM|CDT1|CDCA5|IQGAP3	-11	Input ID
GO Biological Processes	19	GO:1902850	microtubule cytoskeleton organization involved in mitosis	-14	9	12	24152	128	439	21	4.8	1	332|891|991|1058|3832|3833|3925|4605|4751|5347|9055|9212|9493|10403|10460|22974|24137|29127|57405|83540|284403	BIRC5|CCNB1|CDC20|CENPA|KIF11|KIFC1|STMN1|MYBL2|NEK2|PLK1|PRC1|AURKB|KIF23|NDC80|TACC3|TPX2|KIF4A|RACGAP1|SPC25|NUF2|WDR62	-11	Input ID
GO Biological Processes	19	GO:0044772	mitotic cell cycle phase transition	-14	4	9.9	24152	578	439	42	9.6	1.4	699|701|890|891|983|990|991|995|1029|1033|1063|1719|2146|2305|2810|3161|4174|4582|4751|5347|6241|7298|8317|8318|9088|9133|9212|9319|9787|9833|9928|10403|10460|22974|27338|51512|51514|54443|55388|81620|113130|128239	BUB1|BUB1B|CCNA2|CCNB1|CDK1|CDC6|CDC20|CDC25C|CDKN2A|CDKN3|CENPF|DHFR|EZH2|FOXM1|SFN|HMMR|MCM5|MUC1|NEK2|PLK1|RRM2|TYMS|CDC7|CDC45|PKMYT1|CCNB2|AURKB|TRIP13|DLGAP5|MELK|KIF14|NDC80|TACC3|TPX2|UBE2S|GTSE1|DTL|ANLN|MCM10|CDT1|CDCA5|IQGAP3	-11	Input ID
GO Biological Processes	19	GO:0033045	regulation of sister chromatid segregation	-13	12	13	24152	80	439	17	3.9	0.92	699|701|891|990|991|1063|2237|5347|9212|9232|9319|9787|10403|10460|81620|113130|116028	BUB1|BUB1B|CCNB1|CDC6|CDC20|CENPF|FEN1|PLK1|AURKB|PTTG1|TRIP13|DLGAP5|NDC80|TACC3|CDT1|CDCA5|RMI2	-10	Input ID
GO Biological Processes	19	GO:0061844	antimicrobial humoral immune response mediated by antimicrobial peptide	-13	12	13	24152	73	439	16	3.6	0.89	2919|2920|2921|3576|3853|4283|5196|6280|6374|6406|8339|8347|8970|10578|85236|130120	CXCL1|CXCL2|CXCL3|CXCL8|KRT6A|CXCL9|PF4|S100A9|CXCL5|SEMG1|HIST1H2BG|HIST1H2BC|HIST1H2BJ|GNLY|HIST1H2BK|REG3G	-9.8	Input ID
GO Biological Processes	19	GO:0051304	chromosome separation	-12	10	12	24152	90	439	17	3.9	0.92	699|701|891|990|991|1063|5347|7153|9212|9232|9319|9787|10403|10460|23397|81620|158401	BUB1|BUB1B|CCNB1|CDC6|CDC20|CENPF|PLK1|TOP2A|AURKB|PTTG1|TRIP13|DLGAP5|NDC80|TACC3|NCAPH|CDT1|SHOC1	-9.5	Input ID
