# Supplementary material for: Innovative molecular targets for combatting metastasis in adrenocortical carcinoma
Source: Front Endocrinol (Lausanne). 2025 Oct 30;16:1516467. doi: 10.3389/fendo.2025.1516467 (PMC12611695; doi:10.3389/fendo.2025.1516467)
Supplement: Supplementary Table 4 — GSEA enriched terms of the seven hub genes. [file Table4.xlsx]

## Sheet: BIRC5
NAME	GS<br> follow link to MSigDB	GS DETAILS	SIZE	ES	NES	NOM p-val	FDR q-val	FWER p-val	RANK AT MAX	LEADING EDGE
KEGG_DNA_REPLICATION	KEGG_DNA_REPLICATION	Details ...	35	0.850054	2.20619	0	0	0	1848	tags=80%, list=11%, signal=90%
KEGG_BASE_EXCISION_REPAIR	KEGG_BASE_EXCISION_REPAIR	Details ...	34	0.687129	2.15986	0	0.000566667	0.001	1848	tags=47%, list=11%, signal=53%
KEGG_CELL_CYCLE	KEGG_CELL_CYCLE	Details ...	117	0.668685	2.14585	0	0.000377778	0.001	2034	tags=48%, list=13%, signal=54%
KEGG_OOCYTE_MEIOSIS	KEGG_OOCYTE_MEIOSIS	Details ...	89	0.604762	2.09679	0.00199601	0.00269126	0.008	3426	tags=49%, list=21%, signal=62%
KEGG_NUCLEOTIDE_EXCISION_REPAIR	KEGG_NUCLEOTIDE_EXCISION_REPAIR	Details ...	41	0.671706	2.09363	0	0.00289676	0.009	2000	tags=49%, list=12%, signal=56%
KEGG_HOMOLOGOUS_RECOMBINATION	KEGG_HOMOLOGOUS_RECOMBINATION	Details ...	21	0.762581	2.04382	0	0.00519672	0.019	1848	tags=62%, list=11%, signal=70%
KEGG_MISMATCH_REPAIR	KEGG_MISMATCH_REPAIR	Details ...	22	0.753451	1.98442	0	0.0120713	0.035	1848	tags=64%, list=11%, signal=72%
KEGG_PYRIMIDINE_METABOLISM	KEGG_PYRIMIDINE_METABOLISM	Details ...	87	0.553988	1.95567	0.00207469	0.013754	0.048	1848	tags=38%, list=11%, signal=43%
KEGG_PURINE_METABOLISM	KEGG_PURINE_METABOLISM	Details ...	117	0.501966	1.92783	0.00208768	0.0188738	0.069	3601	tags=44%, list=22%, signal=56%
KEGG_P53_SIGNALING_PATHWAY	KEGG_P53_SIGNALING_PATHWAY	Details ...	59	0.525681	1.86913	0	0.03567	0.136	1681	tags=25%, list=10%, signal=28%
KEGG_SPLICEOSOME	KEGG_SPLICEOSOME	Details ...	122	0.587534	1.84492	0.008	0.0406179	0.17	4641	tags=66%, list=29%, signal=93%
KEGG_PROGESTERONE_MEDIATED_OOCYTE_MATURATION	KEGG_PROGESTERONE_MEDIATED_OOCYTE_MATURATION	Details ...	71	0.512087	1.84078	0.00397614	0.0386054	0.178	1021	tags=24%, list=6%, signal=25%

## Sheet: CCNA2
NAME	GS<br> follow link to MSigDB	GS DETAILS	SIZE	ES	NES	NOM p-val	FDR q-val	FWER p-val	RANK AT MAX	LEADING EDGE
KEGG_CELL_CYCLE	KEGG_CELL_CYCLE	Details ...	117	0.669205	2.14848	0	0.0150513	0.005	1814	tags=45%, list=11%, signal=51%
KEGG_OOCYTE_MEIOSIS	KEGG_OOCYTE_MEIOSIS	Details ...	89	0.625531	2.11227	0	0.0117731	0.008	2118	tags=42%, list=13%, signal=48%
KEGG_DNA_REPLICATION	KEGG_DNA_REPLICATION	Details ...	35	0.829022	2.08069	0	0.0103402	0.013	2018	tags=80%, list=13%, signal=91%
KEGG_MISMATCH_REPAIR	KEGG_MISMATCH_REPAIR	Details ...	22	0.807073	2.05988	0	0.0104703	0.017	1756	tags=64%, list=11%, signal=71%
KEGG_NUCLEOTIDE_EXCISION_REPAIR	KEGG_NUCLEOTIDE_EXCISION_REPAIR	Details ...	41	0.66224	2.03679	0	0.0120074	0.025	2027	tags=51%, list=13%, signal=58%
KEGG_BASE_EXCISION_REPAIR	KEGG_BASE_EXCISION_REPAIR	Details ...	34	0.641089	2.01757	0	0.0129953	0.032	2534	tags=47%, list=16%, signal=56%
KEGG_PROGESTERONE_MEDIATED_OOCYTE_MATURATION	KEGG_PROGESTERONE_MEDIATED_OOCYTE_MATURATION	Details ...	71	0.558115	2.01411	0	0.0114306	0.034	1892	tags=32%, list=12%, signal=37%
KEGG_RNA_DEGRADATION	KEGG_RNA_DEGRADATION	Details ...	53	0.587793	2.01188	0	0.010254	0.036	3375	tags=51%, list=21%, signal=64%
KEGG_PYRIMIDINE_METABOLISM	KEGG_PYRIMIDINE_METABOLISM	Details ...	87	0.532371	1.88483	0.00201207	0.0322814	0.127	4941	tags=57%, list=31%, signal=82%
KEGG_HOMOLOGOUS_RECOMBINATION	KEGG_HOMOLOGOUS_RECOMBINATION	Details ...	21	0.709447	1.8836	0	0.0295594	0.129	2020	tags=57%, list=13%, signal=65%
NAME	GS<br> follow link to MSigDB	GS DETAILS	SIZE	ES	NES	NOM p-val	FDR q-val	FWER p-val	RANK AT MAX	LEADING EDGE
KEGG_DRUG_METABOLISM_CYTOCHROME_P450	KEGG_DRUG_METABOLISM_CYTOCHROME_P450	Details ...	38	-0.699286	-2.06328	0.00192678	0.009957	0.013	1628	tags=55%, list=10%, signal=61%

## Sheet: CCNB1
NAME	GS<br> follow link to MSigDB	GS DETAILS	SIZE	ES	NES	NOM p-val	FDR q-val	FWER p-val	RANK AT MAX	LEADING EDGE
KEGG_CELL_CYCLE	KEGG_CELL_CYCLE	Details ...	117	0.623331	2.02135	0	0.0378465	0.017	2912	tags=49%, list=18%, signal=59%
KEGG_MISMATCH_REPAIR	KEGG_MISMATCH_REPAIR	Details ...	22	0.76151	2.01325	0	0.019382	0.017	2455	tags=64%, list=15%, signal=75%
KEGG_NUCLEOTIDE_EXCISION_REPAIR	KEGG_NUCLEOTIDE_EXCISION_REPAIR	Details ...	41	0.633672	1.97841	0	0.0208214	0.037	2455	tags=49%, list=15%, signal=57%

## Sheet: CDK1
NAME	GS<br> follow link to MSigDB	GS DETAILS	SIZE	ES	NES	NOM p-val	FDR q-val	FWER p-val	RANK AT MAX	LEADING EDGE
KEGG_CELL_CYCLE	KEGG_CELL_CYCLE	Details ...	117	0.656668	2.1534	0	0.00299168	0.003	1737	tags=44%, list=11%, signal=49%
KEGG_DNA_REPLICATION	KEGG_DNA_REPLICATION	Details ...	35	0.807655	2.05521	0.00206186	0.00578726	0.008	1986	tags=74%, list=12%, signal=85%
KEGG_HOMOLOGOUS_RECOMBINATION	KEGG_HOMOLOGOUS_RECOMBINATION	Details ...	21	0.754441	2.01232	0	0.0102936	0.021	2792	tags=71%, list=17%, signal=86%
KEGG_OOCYTE_MEIOSIS	KEGG_OOCYTE_MEIOSIS	Details ...	89	0.5768	2.00332	0.00205339	0.00882024	0.025	1793	tags=35%, list=11%, signal=39%
KEGG_MISMATCH_REPAIR	KEGG_MISMATCH_REPAIR	Details ...	22	0.753818	1.98437	0.00411523	0.00898672	0.03	1986	tags=59%, list=12%, signal=67%
KEGG_NUCLEOTIDE_EXCISION_REPAIR	KEGG_NUCLEOTIDE_EXCISION_REPAIR	Details ...	41	0.631661	1.94039	0	0.0157442	0.058	2846	tags=49%, list=18%, signal=59%
KEGG_BASE_EXCISION_REPAIR	KEGG_BASE_EXCISION_REPAIR	Details ...	34	0.603334	1.88161	0.00212314	0.0283924	0.104	2304	tags=44%, list=14%, signal=51%
KEGG_PROGESTERONE_MEDIATED_OOCYTE_MATURATION	KEGG_PROGESTERONE_MEDIATED_OOCYTE_MATURATION	Details ...	71	0.510356	1.84813	0.00211416	0.038664	0.151	3421	tags=38%, list=21%, signal=48%
KEGG_SPLICEOSOME	KEGG_SPLICEOSOME	Details ...	122	0.576193	1.82746	0.0139442	0.0439821	0.183	4454	tags=61%, list=28%, signal=84%
NAME	GS<br> follow link to MSigDB	GS DETAILS	SIZE	ES	NES	NOM p-val	FDR q-val	FWER p-val	RANK AT MAX	LEADING EDGE
KEGG_DRUG_METABOLISM_CYTOCHROME_P450	KEGG_DRUG_METABOLISM_CYTOCHROME_P450	Details ...	38	-0.668069	-1.97502	0.00189753	0.0412197	0.044	2395	tags=61%, list=15%, signal=71%

## Sheet: TPX2
NAME	GS<br> follow link to MSigDB	GS DETAILS	SIZE	ES	NES	NOM p-val	FDR q-val	FWER p-val	RANK AT MAX	LEADING EDGE
KEGG_CELL_CYCLE	KEGG_CELL_CYCLE	Details ...	117	0.681063	2.15947	0	0	0	2353	tags=53%, list=15%, signal=62%
KEGG_DNA_REPLICATION	KEGG_DNA_REPLICATION	Details ...	35	0.864802	2.15716	0	0	0	922	tags=74%, list=6%, signal=79%
KEGG_MISMATCH_REPAIR	KEGG_MISMATCH_REPAIR	Details ...	22	0.821834	2.13922	0	0.000694915	0.001	1584	tags=68%, list=10%, signal=76%
KEGG_PURINE_METABOLISM	KEGG_PURINE_METABOLISM	Details ...	117	0.535057	2.07118	0	0.00342672	0.011	3693	tags=46%, list=23%, signal=59%
KEGG_BASE_EXCISION_REPAIR	KEGG_BASE_EXCISION_REPAIR	Details ...	34	0.671645	2.0571	0	0.00391822	0.015	2802	tags=53%, list=17%, signal=64%
KEGG_PYRIMIDINE_METABOLISM	KEGG_PYRIMIDINE_METABOLISM	Details ...	87	0.572293	2.02573	0	0.00649053	0.024	3649	tags=51%, list=23%, signal=65%
KEGG_HOMOLOGOUS_RECOMBINATION	KEGG_HOMOLOGOUS_RECOMBINATION	Details ...	21	0.771296	2.0044	0	0.00821827	0.03	1821	tags=67%, list=11%, signal=75%
KEGG_NUCLEOTIDE_EXCISION_REPAIR	KEGG_NUCLEOTIDE_EXCISION_REPAIR	Details ...	41	0.636483	2.0014	0	0.00719099	0.03	2656	tags=51%, list=16%, signal=61%
KEGG_OOCYTE_MEIOSIS	KEGG_OOCYTE_MEIOSIS	Details ...	89	0.570925	1.97515	0	0.00988851	0.044	2242	tags=37%, list=14%, signal=43%
KEGG_SPLICEOSOME	KEGG_SPLICEOSOME	Details ...	122	0.615227	1.89154	0.002079	0.0274724	0.127	2442	tags=52%, list=15%, signal=61%
KEGG_ONE_CARBON_POOL_BY_FOLATE	KEGG_ONE_CARBON_POOL_BY_FOLATE	Details ...	17	0.701937	1.89111	0	0.025102	0.128	1475	tags=47%, list=9%, signal=52%
KEGG_PROGESTERONE_MEDIATED_OOCYTE_MATURATION	KEGG_PROGESTERONE_MEDIATED_OOCYTE_MATURATION	Details ...	71	0.522948	1.88225	0	0.0256251	0.142	734	tags=23%, list=5%, signal=24%
KEGG_N_GLYCAN_BIOSYNTHESIS	KEGG_N_GLYCAN_BIOSYNTHESIS	Details ...	45	0.572213	1.85946	0.00210084	0.0306175	0.172	3257	tags=49%, list=20%, signal=61%
NAME	GS<br> follow link to MSigDB	GS DETAILS	SIZE	ES	NES	NOM p-val	FDR q-val	FWER p-val	RANK AT MAX	LEADING EDGE
KEGG_DRUG_METABOLISM_CYTOCHROME_P450	KEGG_DRUG_METABOLISM_CYTOCHROME_P450	Details ...	38	-0.653203	-1.90234	0.00176367	0.0482649	0.07	2630	tags=55%, list=16%, signal=66%
KEGG_METABOLISM_OF_XENOBIOTICS_BY_CYTOCHROME_P450	KEGG_METABOLISM_OF_XENOBIOTICS_BY_CYTOCHROME_P450	Details ...	37	-0.639598	-1.87486	0.00517241	0.0363134	0.099	2539	tags=54%, list=16%, signal=64%

## Sheet: TYMS
NAME	GS<br> follow link to MSigDB	GS DETAILS	SIZE	ES	NES	NOM p-val	FDR q-val	FWER p-val	RANK AT MAX	LEADING EDGE
KEGG_BASE_EXCISION_REPAIR	KEGG_BASE_EXCISION_REPAIR	Details ...	34	0.731247	2.29311	0	0	0	1830	tags=50%, list=11%, signal=56%
KEGG_NUCLEOTIDE_EXCISION_REPAIR	KEGG_NUCLEOTIDE_EXCISION_REPAIR	Details ...	41	0.722875	2.27388	0	0	0	1514	tags=51%, list=9%, signal=56%
KEGG_CELL_CYCLE	KEGG_CELL_CYCLE	Details ...	117	0.698037	2.24041	0	0.000352151	0.001	1984	tags=51%, list=12%, signal=58%
KEGG_DNA_REPLICATION	KEGG_DNA_REPLICATION	Details ...	35	0.886981	2.21187	0	0.000264113	0.001	1069	tags=80%, list=7%, signal=85%
KEGG_OOCYTE_MEIOSIS	KEGG_OOCYTE_MEIOSIS	Details ...	89	0.616753	2.11456	0	0.00125836	0.005	1953	tags=42%, list=12%, signal=47%
KEGG_MISMATCH_REPAIR	KEGG_MISMATCH_REPAIR	Details ...	22	0.811065	2.11035	0	0.00142507	0.006	1069	tags=64%, list=7%, signal=68%
KEGG_PURINE_METABOLISM	KEGG_PURINE_METABOLISM	Details ...	117	0.540532	2.06718	0	0.00284643	0.011	4174	tags=52%, list=26%, signal=70%
KEGG_PYRIMIDINE_METABOLISM	KEGG_PYRIMIDINE_METABOLISM	Details ...	87	0.580061	2.05168	0	0.00293527	0.014	3876	tags=54%, list=24%, signal=71%
KEGG_HOMOLOGOUS_RECOMBINATION	KEGG_HOMOLOGOUS_RECOMBINATION	Details ...	21	0.766624	2.01263	0	0.00479508	0.026	1617	tags=62%, list=10%, signal=69%
KEGG_SPLICEOSOME	KEGG_SPLICEOSOME	Details ...	122	0.639645	1.96185	0	0.0124061	0.054	3866	tags=65%, list=24%, signal=85%
KEGG_PROGESTERONE_MEDIATED_OOCYTE_MATURATION	KEGG_PROGESTERONE_MEDIATED_OOCYTE_MATURATION	Details ...	71	0.538116	1.95499	0	0.0124271	0.057	1953	tags=31%, list=12%, signal=35%

## Sheet: ZWINT
NAME	GS<br> follow link to MSigDB	GS DETAILS	SIZE	ES	NES	NOM p-val	FDR q-val	FWER p-val	RANK AT MAX	LEADING EDGE
KEGG_CELL_CYCLE	KEGG_CELL_CYCLE	Details ...	117	0.675282	2.21428	0	0.00148684	0.001	2490	tags=52%, list=15%, signal=61%
KEGG_DNA_REPLICATION	KEGG_DNA_REPLICATION	Details ...	35	0.831482	2.15305	0	0.00661441	0.007	1080	tags=69%, list=7%, signal=73%
KEGG_OOCYTE_MEIOSIS	KEGG_OOCYTE_MEIOSIS	Details ...	89	0.589796	2.0086	0	0.0257314	0.037	2587	tags=40%, list=16%, signal=48%
KEGG_NUCLEOTIDE_EXCISION_REPAIR	KEGG_NUCLEOTIDE_EXCISION_REPAIR	Details ...	41	0.63877	1.99305	0	0.0224232	0.044	2313	tags=46%, list=14%, signal=54%
KEGG_PURINE_METABOLISM	KEGG_PURINE_METABOLISM	Details ...	117	0.511943	1.97526	0	0.0236012	0.054	3345	tags=41%, list=21%, signal=51%
KEGG_MISMATCH_REPAIR	KEGG_MISMATCH_REPAIR	Details ...	22	0.739705	1.95095	0	0.0220532	0.062	1081	tags=50%, list=7%, signal=54%
KEGG_PYRIMIDINE_METABOLISM	KEGG_PYRIMIDINE_METABOLISM	Details ...	87	0.53637	1.92184	0.0041841	0.0287632	0.089	2865	tags=41%, list=18%, signal=50%
KEGG_BASE_EXCISION_REPAIR	KEGG_BASE_EXCISION_REPAIR	Details ...	34	0.615081	1.9155	0	0.0270123	0.097	1798	tags=41%, list=11%, signal=46%
KEGG_SPLICEOSOME	KEGG_SPLICEOSOME	Details ...	122	0.6091	1.91327	0.0040404	0.0242593	0.098	2762	tags=54%, list=17%, signal=65%
KEGG_HOMOLOGOUS_RECOMBINATION	KEGG_HOMOLOGOUS_RECOMBINATION	Details ...	21	0.70002	1.8789	0.0059761	0.0305159	0.13	3214	tags=67%, list=20%, signal=83%
KEGG_PROGESTERONE_MEDIATED_OOCYTE_MATURATION	KEGG_PROGESTERONE_MEDIATED_OOCYTE_MATURATION	Details ...	71	0.516143	1.87541	0	0.0285927	0.133	2490	tags=31%, list=15%, signal=36%
